# Supplementary material for: Ethanol selectively disrupts neuronal microexon regulation and chromatin marks in PC12 cells
Source: Front Cell Neurosci. 2026 Jul 8;20:1854045. doi: 10.3389/fncel.2026.1854045 (PMC13388176; doi:10.3389/fncel.2026.1854045)
Supplement: Supplementary file 8 [file Table_1.XLSX]

## Sheet: Hoja1
	Table S1: Primer sequences, anotated from 5 to 3´
	RT-qPCR
	Gene	Name	Sequence
	Srrm4	Srrm4_total_Fw	TCATCGTCGCCAGTATCACA
		Srrm4_total_Rv	CGTTGGCCCAGCTTCTCT
	Srrm3	Srrm3_total_Fw	TCCAGCAGCTCCGCATCGCC
		Srrm3_total_Rv	AGTCTCCTCTTTTTGCGaCTC
	Nova1	Nova1_total_Fw	TCCAGGTACTACTGAGAGGGT
		Nova1_total_Rv	TTGGGGCATTTCTCGGATTTT
	Ptbp1	Ptbp1_total_Fw	TTCTCTCCACAGCATCGTCC
		Ptbp1_total_Rv	CTGCTCATGATGAAGGGGC
	Lsd1	LSD1_total_Fw	AGACATCATCAGTGGGCCTC
		LSD1_total_Rv	AGGTGCTTCTAACTGCTGGA
	Itsn1	Itsn1_total_Fw	AGCAGTTCCAGAGTTTGAAGC
		Itsn1_total_Rv	TCCACCTGATCCATCCTTCC
	Phf21a	Phf21a_total_Fw	CTGCTTCTCCTGCTCAGAGT
		Phf21a_total_Rv	TGGCTCTCCTTCTGCTTTCT
	rqfPCR
	Lsd1	LSD18a_Fw	TCCCATGGCTGTCGTCAGCA
		LSD18a_Rv	CTACCATTTCATCTTTTTCTTTTGG
	Itsn1	Itsn1E20_Fw	GACGAGATCACCATCCAGCCA
		Itsn1E20_Rv	GGAACCATCCTGTCTTCCCCT
	Phf21a	Phf2aE14_Fw	CAGTCACTTACCTTAACAGCAC
		Phf2aE14_Rv	TGGGAATTGTTTTCAGGGGC
